# Supplementary material for: Sweat the small stuff: A review of the use of accelerometers to estimate energy expenditure in wild animals
Source: J Anim Ecol. 2025 Nov 8;94(12):2362–75. doi: 10.1111/1365-2656.70162 (PMC12673247; doi:10.1111/1365-2656.70162)
Supplement: Supplementary file 1 — Data S1. All DEE‐DBA datasets used in the analyses. [file JANE-94-2362-s002.xlsx]

## Sheet: PECO
From authors' supplementary materials
Individual	Time Flying	Time on Land	Time on Water	Time Diving	Flying ODBA	Land ODBA	Water ODBA	Diving ODBA	Flying Sum ODBA	Land Sum ODBA	Water Sum ODBA	Diving Sum ODBA	Avg ODBA	DEE		Body Mass	Mass-specific DEE	Total EE
R079	3673	124895	22316	16644	0.506042	0.0373233	0.0931873	0.211123	1858.69	4661.49	2079.57	3513.93	0.0723084	1558.72	R079	1729.5	0.901255	3022.33
R099	7279	98229	41651	21140	0.427999	0.0335594	0.111941	0.199098	3115.41	3296.51	4662.45	4208.93	0.0908104	2153.12	R099	1678.5	1.28277	4194.08
R106	4806	113940	46558	22578	0.409138	0.0286153	0.109533	0.182666	1966.32	3260.43	5099.64	4124.22	0.0769132	1979.99	R106	1804.5	1.09725	4305.62
R118	4887	151327	10366	9109	0.452185	0.037095	0.107636	0.196326	2209.83	5613.47	1115.75	1788.34	0.061059	1596.97	R118	1858.5	0.859278	3247.33
R126	4622	72178	31178	14553	0.421286	0.035053	0.100757	0.175868	1947.18	2530.05	3141.41	2559.41	0.0830652	2371.82	R126	1738.5	1.36429	3363.67
R140	9391	173007	45154	41339	0.317518	0.0342975	0.0941914	0.162744	2981.82	5933.7	4253.12	6727.66	0.0739939	2180.74	R140	1794.5	1.21524	6786.83
R164	7315	167708	37397	22807	0.455031	0.0401801	0.116628	0.206441	3328.55	6738.53	4361.56	4708.31	0.0813553	1916.13	R164	1880	1.01922	5216.72
R195	8004	114102	31864	10841	0.376285	0.0339267	0.114106	0.183825	3011.79	3871.11	3635.87	1992.85	0.0759149	2102.65	R195	1822	1.15404	4010.89
R213	5008	172055	25568	14619	0.452926	0.0286672	0.102989	0.189562	2268.25	4932.33	2633.23	2771.21	0.0580208	1656.63	R213	1794	0.923431	4165.55
R220	5272	106427	33098	24082	0.396843	0.0287679	0.121724	0.189019	2092.16	3061.68	4028.82	4551.94	0.081328	2026.03	R220	1770.5	1.14433	3960.12
R225	2763	72508	11679	8530	0.444309	0.0365506	0.0936729	0.210132	1227.63	2650.21	1094.01	1792.42	0.0708449	1742.66	R225	1848.5	0.942745	1925.81
R242	4951	108244	36391	16049	0.493888	0.0367023	0.10628	0.211233	2445.24	3972.8	3867.64	3390.08	0.0825656	2052.79	R242	1820.5	1.1276	3935.35
R256	2751	163131	34073	18309	0.367343	0.0316689	0.118414	0.1851	1010.56	5166.18	4034.73	3388.99	0.062312	1585.29	R256	1896	0.836125	4004.77
R257	7611	100229	36267	58517	0.443919	0.04867	0.0994574	0.239382	3378.67	4878.15	3607.02	14007.9	0.127683	3797.53	R257	1743	2.17873	8905.92
R264	9318	118495	27428	20035	0.410685	0.0346032	0.101865	0.181886	3826.77	4100.3	2793.96	3644.09	0.0819571	2042.49	R264	1783.5	1.14522	4143.52
R265	6202	127736	22391	9323	0.434224	0.0393265	0.107301	0.157987	2693.06	5023.41	2402.57	1472.91	0.0699777	2074.65	R265	1920.5	1.08027	3977.66
R273	8230	255227	25735	20140	0.439078	0.0306002	0.0966058	0.188249	3613.61	7810	2486.15	3791.34	0.0572236	1883.31	R273	1807.5	1.04194	6742.69

## Sheet: LBPenguin
From authors' supplementary materials
BID	id	DEEoriginalkJ	kJ per fullsampling.period	land	sea	DEE.DLWkjd	DEEdlw.kj.kg.d	mean_vedba	activity	sampletime	time.sea	time.land	sex	Weight.Deployment(g)	Weight.Retrieval(g)	Bill.Length	Bill.Depth	Bill.Width	Head.Length	Flipper
LB-LP0142-(3)-EQ-T1	5	640.12	581.88	581.88	-	497.447	0.357876	0.0156299	land	21.8167	21.8167	21.8167	M	1420	1360	40.1	14.6	9	90.6	120
GI-LP0290-(1)-EQ-T1	15	544.39	424.93	424.93	-	427.143	0.36508	0.018239	land	18.7333	18.7333	18.7333	M	1200	1140	39.7	13.9	7.1	98.8	121
GI-LP0294-(1)-EQ-T1	17	553.63	406.38	406.38	-	401.682	0.386233	0.0207345	land	17.6167	17.6167	17.6167	F	1080	1000	38.8	13.3	8.9	97.6	121
GI-LP0296-(1)-EQ-T1	18	576.18	525.76	525.76	-	499.347	0.378293	0.020929	land	21.9	21.9	21.9	F	1230	1410	41.1	13.2	7.9	101.3	126
LB-LP0129-(3)-EQ-T1	4	579.31	520.17	520.17	-	491.367	0.421774	0.0208269	land	21.55	21.55	21.55	F	1210	1120	39	12.6	8.1	98.3	119
GI-LP0293-(1)-EQ-T1	16	529.79	410.59	410.59	-	424.103	0.401994	0.0193659	land	18.6	18.6	18.6	F	1020	1090	37.8	12.9	8.2	95.4	112
LB-LP0124-(2)-EQ-T1	3	535.82	507.54	507.54	-	518.348	0.426624	0.0148119	land	22.7333	22.7333	22.7333	M	1240	1190	39.3	14.8	8.6	99.7	121
GI-LP0286-(1)-EQ-T1	14	568.23	461.69	461.69	-	444.624	0.421445	0.0215549	land	19.5	19.5	19.5	M	1000	1110	37.4	13.4	6.5	94	116
LB-LP0178-(1)-EQ-T1	11	460.08	424.93	424.93	-	505.428	0.495517	0.0321864	land	22.1667	22.1667	22.1667	M	1040	1000	40	14.5	7.9	101.4	118
LB-LP0179-(1)-EQ-T1	12	485.98	448.52	448.52	-	505.048	0.500047	0.0145826	land	22.15	22.15	22.15	M	1030	990	41.3	14.1	8.9	98.7	122
LB-LP0173-(1)-EQ-T1	10	563.34	561.77	561.77	-	545.71	0.529815	0.0235533	land	23.9333	23.9333	23.9333	F	1100	960	38.6	12.8	6.5	97.7	115
GI-LP0284-(1)-EQ-T1	13	522.53	471	471	-	493.267	0.519228	0.0236225	land	21.6333	0	21.6333	F	970	930	36.6	12.1	6.4	90	113
LB-LP0169-(1)-EQ-T1	9	1021.6	932.2	121.36	810.84	1186.05	1.01807	0.165177	sea	21.8997	16.6	5.32833	M	1200	1130	39.7	15.1	7.9	98.1	113
LB-LP0129-(3)-T1-T2	5b	987.97	1020.21	183.62	836.59	1243.46	1.06735	0.194721	sea	24.7833	16.7	8.06222	F	1210	1120	39	12.6	8.1	98.3	119
LB-LP0039-(5)-T1-T2	2b	926.17	902.37	160.28	742.09	1091.4	1.07527	0.18894	sea	23.3833	16.3	7.03722	F	1050	980	35.6	13.1	7.2	93.9	122
LB-LP0013-(5)-EQ-T1	1	1001.54	881.2	98.96	782.24	1120.66	1.1041	0.183413	sea	21.1164	16.8	4.345	F	1030	1000	39	12.6	7.3	94.1	112
LB-LP0039-(5)-EQ-T1	2	1046.25	912.45	91.67	820.78	1202.32	1.18455	0.201684	sea	20.9308	16.9	4.02472	F	1050	980	35.6	13.1	7.2	93.9	122
LB-LP0167-(1)-EQ-T1	8	1125.53	2128.34	258.98	1869.36	1511.44	1.33756	0.207621	sea	45.3831	34	11.3708	F	1090	1170	39.4	13.1	7.2	95.8	113
LB-LP0165-(1)-EQ-T1	7	1346.63	1231.59	113.85	1117.73	1589.85	1.42588	0.207911	sea	21.9497	17	4.99889	M	1140	1090	41.9	15	9.2	101	121
LB-LP0170-(1)-EQ-T1	10	1459.26	1395.42	140.18	1255.24	1803.44	1.38195	0.206743	sea	22.95	16.8	6.15472	M	1240	1370	41.4	15	8.8	102	124
LB-LP0124-(2)-T1-T2	3b	1590.74	1478.05	119.28	1358.77	1936.5	1.59383	0.225908	sea	22.2997	17.1	5.23694	M	1240	1190	39.3	14.8	8.6	99.7	121
LB-LP0173-(1)-T1-T2	11b	1528.13	1608.78	141.74	1467.05	1871.95	1.81742	0.243145	sea	25.2667	19	6.22306	F	1100	960	38.6	12.8	6.5	97.7	115
**Sheet downloaded from their supp materials on figshare**

## Sheet: Gannet
Mass (kg)	DEE (kJ/d)	DBA	DEE (kJ/d/g)
2.68	2991	0.29	1.11604
2.48	2519	0.29	1.01573
2.45	3931	0.51	1.60449
2.43	1982	0.22	0.815638
2.65	3668	0.36	1.38415
2.43	4093	0.39	1.68436
2.78	3915	0.39	1.40827
3.03	2965	0.34	0.978548
2.6	2109	0.16	0.811154
2.35	3604	0.42	1.53362
2.48	1907	0.28	0.768952
2.5	2347	0.2	0.9388
2.98	2730	0.25	0.916107
2.8	4024	0.33	1.43714
2.5	4799	0.5	1.9196
**Data from tables in their paper**

## Sheet: A Penguin
Digitized from figure in paper
VeDBA	DEE (kJ/g/d)	Sex
0.00886364	0.414286	F
0.0153409	0.383673	M
0.0293182	0.385714	M
0.0542045	0.357143	M
0.0695455	0.406122	M
0.0845455	0.522449	M
0.0719318	0.526531	M
0.145568	0.646939	M
0.150341	0.765306	M
0.125455	0.720408	M
0.119659	0.663265	M
0.107386	0.634694	M
0.107727	0.657143	M
0.111477	0.663265	M
0.117614	0.7	M
0.115568	0.740816	M
0.142159	0.818367	M
0.151364	0.846939	M
0.124091	0.861224	M
0.126477	0.885714	M
0.0855682	0.708163	M
0.0876136	0.585714	M
0.0985227	0.657143	M
0.108068	0.740816	M
0.0627273	0.530612	F
0.0767045	0.593878	F
0.0542045	0.536735	F
0.0603409	0.563265	F
0.0678409	0.655102	F
0.0678409	0.655102	F
0.0767045	0.669388	F
0.0753409	0.728571	F
0.0971591	0.553061	F
0.0722727	0.54898	F
0.0664773	0.608163	F
0.0664773	0.628571	F
0.0859091	0.638776	F
0.119659	0.640816	F
0.111818	0.702041	F
0.103295	0.691837	F
0.0992045	0.685714	F
0.0838636	0.718367	F
0.0985227	0.806122	F
0.111477	0.889796	F
0.114205	0.761224	F
0.119659	0.810204	F
0.122727	0.838776	F
0.150682	0.863265	F
0.144886	0.969388	F
0.179659	0.944898	F

## Sheet: Murre
From authors' supplementary materials
				Logger start	Bird Release	Initial T	off bird T	recap	F1 T	init - F1	DEE (to F1)	Time I	Time F1	Time I	Time F1	Mean PDBA
ID	status	age	sex							mins	KJ/day					2s
7293	br	22		2009-07-27 21:44:00	22:20:00	2009-07-27 23:42:00	21:11:00	21:50:00	2009-07-28 21:58:00	1330	1854.87	2009-07-27 22:45:00	2009-07-28 20:50:00	3331579500	3.33166e+09	0.155226	960	1030	1503.11	1.51067
8586	br	21		2009-08-01 13:58:00	13:45:00	2009-08-01 15:15:00	12:58:00	13:00:00	2009-08-02 13:04:00	1309	3489.01	2009-08-01 15:17:00	2009-08-02 13:00:00	3.33198e+09	3332062800	0.356846	990	950	2767.33	2.85292
10275	br	24		2009-07-29 13:15:00	13:25:00	2009-07-29 14:49:00	13:03:00	13:08:00	2009-07-30 13:08:00	1339	1854.08	2009-07-29 14:51:00	2009-07-30 13:02:00	3.33172e+09	3.3318e+09	0.154049	1120	1090	1496.09	1.35393
52712	br	19		2009-07-27 21:40:00	22:05:00	2009-07-27 23:31:00	09:56:00	10:00:00	2009-07-29 10:00:00	2069	2716.06	2009-07-27 23:32:00	2009-07-29 09:37:00	3.33158e+09	3.33171e+09	0.242837	930	920	2152.78	2.32733
58331	br	17	F	2009-07-25 22:11:00	20:58:00	2009-07-25 22:14:00	21:51:00	21:50:00	2009-07-26 21:55:00	1421	2918.87	2009-07-25 22:24:00	2009-07-26 21:54:00	3331405440	3.33149e+09	0.32531	1050	1020	2324.9	2.24628
58352	br	17	F	2009-07-25 22:13:00	21:08:00	2009-07-25 22:52:00	21:05:00	21:05:00	2009-07-26 21:45:00	1373	1857.27	2009-07-25 22:26:00	2009-07-26 21:05:00	3331405560	3.33149e+09	0.264308	1010	970	1505.41	1.52061
60151	br	16		2009-08-01 14:06:00	14:25:00	2009-08-01 15:40:00	13:32:00	13:30:00	2009-08-02 13:35:00	1315	2293.08	2009-08-01 15:44:00	2009-08-02 13:33:00	3331986240	3332064780	0.229475	980	970	1825.67	1.87248
62706	inc	15		2009-07-09 13:08:00	14:35:00	2009-07-09 16:00:00	12:32:00	12:35:00	2009-07-10 12:35:00	1235	2106.84	2009-07-09 16:00:00	2009-07-10 12:35:00	3330000000	3.33007e+09	0.177781	1150	1150	1693.79	1.47286
64156	br	14		2009-07-29 13:19:00	13:45:00	2009-07-29 15:07:00	12:32:00	12:40:00	2009-07-30 12:40:00	1293	2197.18	2009-07-29 15:18:00	2009-07-30 12:33:00	3.33173e+09	3331801980	0.223177	1110	1010	1763.42	1.6636
65548	inc	14		2009-07-09 13:12:00	14:47:00	2009-07-09 16:10:00	12:47:00	12:48:00	2009-07-10 12:48:00	1238	1408.91	2009-07-09 16:17:00	2009-07-10 12:37:00	3330001020	3.33007e+09	0.110027	1010	970	1144.1	1.15566
69903	br	12		2009-07-25 22:17:00	21:19:00	2009-07-25 22:45:00	22:01:00	22:00:00	2009-07-26 22:14:00	1409	2166.36	2009-07-25 22:45:00	2009-07-26 22:01:00	3331406700	3331490460	0.21897	1040	1040	1743.23	1.67618
69971	inc	12		2009-07-09 13:03:00	14:15:00	2009-07-09 15:35:00	12:17:00	12:25:00	2009-07-10 12:25:00	1250	1192.03	2009-07-09 15:37:00	2009-07-10 12:17:00	3.33e+09	3.33007e+09	0.108537	970	950	963.446	1.00359
71708	br	10		2009-08-01 14:00:00	13:50:00	2009-08-01 15:20:00	13:21:00	13:20:00	2009-08-02 13:25:00	1325	2407.75	2009-08-01 15:20:00	2009-08-02 13:21:00	3331984800	3.33206e+09	0.254167	1010	1020	1916.68	1.88835
74308	br	10		2009-07-27 21:33:00	21:55:00	2009-07-27 23:37:00	21:19:00	20:55:00	2009-07-28 21:23:00	1306	2424.62	2009-07-27 23:41:00	2009-07-28 21:20:00	3331582860	3331660800	0.203119	1040	1010	1947.27	1.89978
76921	br	9	F	2009-07-25 22:08:00	20:50:00	2009-07-25 22:15:00	21:16:00	21:19:00	2009-07-26 21:19:00	1384	2181.94	2009-07-25 22:16:00	2009-07-26 21:17:00	3331404960	3.33149e+09	0.222859	1030	1030	1755.22	1.7041
78712	br	9		2009-08-01 14:04:00	14:15:00	2009-08-01 15:40:00	13:10:00	13:10:00	2009-08-02 13:16:00	1296	2368.7	2009-08-01 15:40:00	2009-08-02 13:10:00	3.33199e+09	3332063400	0.203643	930	930	1892.88	2.03535
80651	br	8		2009-07-29 13:12:00	13:08:00	2009-07-29 14:28:00	12:48:00	12:55:00	2009-07-30 12:55:00	1347	1697.75	2009-07-29 14:28:00	2009-07-30 12:48:00	3331722480	3331802880	0.202291	970	970	1363.03	1.40519
81061	inc	8		2009-07-09 15:14:00	15:15:00	2009-07-09 16:30:00	13:00:00	13:08:00	2009-07-10 13:08:00	1238	1957.65	2009-07-09 16:29:00	2009-07-10 13:01:00	3330001740	3330075660	0.158049	1190	1170	1576.79	1.33626
84420	br	7		2009-07-29 13:22:00	16:14:00	2009-07-29 17:40:00	12:02:00	12:10:00	2009-07-30 12:10:00	1110	1823.79	2009-07-29 17:37:00	2009-07-30 12:03:00	3331733820	3331800180	0.23588	1030	980	1474.53	1.4672
88765	br	6		2009-07-27 21:46:00	22:35:00	2009-07-27 23:57:00	21:50:00	21:45:00	2009-07-28 21:50:00	1313	1670.42	2009-07-27 23:58:00	2009-07-28 21:50:00	3.33158e+09	3.33166e+09	0.167323	1010	970	1357.86	1.37158
9459	br	21	F	2009-07-25 22:05:00	20:40:00	2009-07-25 22:05:00	09:58:00	23:25:00	2009-07-26 23:25:00	1520	2310.01	2009-07-25 22:06:00		3.3314e+09			1160	1100	1870.35	1.65518
				DLW_Kyle
				Mary's "foraging_murres.xls"													0.0716814	63.5645	50.1835
				Logger data														1021.76	1000.59
				DEE														0.0622105	0.050154

## Sheet: Tamarin
From Table 2 in paper
ID	Sex	Mean BM (kg)	DEE (kJ/day)	kJ/d/g	DEE (kcal/day)	Daily sVeDBA (g)
BLT01	M	0.5225	375.7	719.043	89.8	324024	0.0937568
BLT02	F	0.5125	194.3	379.122	46.4	200698	0.0580722
BLT03	M	0.6725	352.3	523.866	84.2	248295	0.0718445
BLT04	M	0.6075	396.6	652.84	94.8	357750	0.103516
BLT05	M	0.6525	367.6	563.372	87.9	200532	0.0580242
BLT06	F	0.5325	275.3	516.995	65.8	270877	0.0783788
BLT07	M	0.595	408.9	687.227	97.7	291076	0.0842234
BLT08	M	0.6	417.4	695.667	99.8	361335	0.104553
BLT09	M	0.5975	313.6	524.854	75	237621	0.068756
BLT10	M	0.6	432.9	721.5	103.5	309008	0.089412

## Sheet: Reindeer
Digitized from paper
Daily activity	MJ/d
12453	5.97
13568.3	5.88
14501.3	6
14930.3	6.61
15087.8	5.82
15673	5.64
16219.3	6.06
16706.5	6.88
17162.5	6.7
18010.5	6.48
19203.3	6.27
20013.8	6.61
21035.5	6.67
23960	7.78

## Sheet: Dovekie
From supplementary materials
Axy/nest	Bird	Duration	SumDive	DEE_per_m	DEE	ODBA		ODBA_fly	ODBA_dive	ODBA_other	fly_percent	dive_percent	other_percent	Mass_avg	Time_OFFICIAL	time_fly	time_dive	time_other	time_land	time_unknown		ODBAflymean	ODBAdivemean	ODBAothermean
2	DLW13	50.3689	40.5306	4.389	656.156	0.414228	0.0536984	9332.84	10934.5	12390.3	15.6414	20.5451	63.8135	149.5	21.9	3.42278	4.49583	13.9642	5.11306	8.85111		0.757412	0.675597	0.24647
4	DLW05	57.4282	41.2198	4.365	720.225	0.411171	0.0476367	14199.8	19685.5	18662.3	16.7405	23.5546	59.7049	165	35.5	5.93722	8.35389	21.175	8.52833	12.6467		0.664349	0.65457	0.244816
5	DLW08	56.3946	28.5607	4.439	659.192	0.362273	0.40862	13915.4	13620.5	8720.36	19.9715	21.1342	58.8944	148.5	27.8	5.55861	5.88222	16.3919	9.12667	7.26527		0.69539	0.643204	0.147775
5	DLW27	59.4115	37.4143	5.1	757.35	0.460739	0.491722	27251	16641.7	16648.3	26.2683	19.7568	53.975	148.5	36.5	9.58778	7.21111	19.7006	6.95917	12.7414		0.789519	0.641053	0.234741
6	DLW06	46.5226	35.1801	4.073	621.133	0.364086	0.0319813	12480.1	7305.03	10885.4	21.1148	13.6359	65.2493	152.5	23.4	4.94778	3.19528	15.2897	6.71306	8.57666		0.700658	0.635054	0.197762
10	DLW10	53.2952	20.4806	4.008	565.128	0.386533	-0.164764	10910.6	8243.62	11876.7	18.3238	16.0296	65.6466	141	22.3	4.08	3.56917	14.6169	5.01083	9.60611		0.742825	0.641577	0.225702
12	DLW15	60.3911	14.6819	3.789	555.089	0.370329	-0.288662	6974.39	10575.1	8847.57	13.5131	20.6538	65.8331	146.5	19.8	2.67778	4.09278	13.0456	7.79667	5.24889		0.723485	0.717735	0.18839
17	DLW18	64.3509	22.3686	4.401	710.761	0.409443	0.0937777	10630	15596.6	14160.9	15.7152	23.4573	60.8275	161.5	27.4	4.31111	6.435	16.6867	7.57444	9.11223		0.684922	0.673256	0.235731
20	DLW03	68.6215	9.87462	3.826	602.595	0.44084	-0.665488	5382.32	11651.4	17246	9.03261	21.4976	69.4698	157.5	21.6	1.9525	4.64694	15.0167	4.69556	10.3211		0.76573	0.696479	0.319015
21	DLW07	65.1818	8.79585	3.643	608.381	0.297793	-0.00894805	7768.82	8070.51	10104.4	15.9116	13.4276	70.6607	167	24.2	3.85583	3.25389	17.1231	6.74694	10.3761		0.559673	0.688962	0.163918
"eg84"	451	57.5294	33.8964	3.93318	584.078	0.48732	-0.831096	15985.4	12714.5	27614.8	19.577	16.7778	63.6453	148.5	32.1	6.28083	5.38278	20.4192	4.96167	15.4575		0.706972	0.65613	0.375666
NA	363	76.7021	8.05942	3.18818	470.256	0.458091	-1.40456	16548.4	10525.6	30975.2	18.6202	13.2166	68.1631	147.5	35.2	6.5625	4.65806	24.0233	6.20337	20.7719	time_land estimated from time_dive and time_other estimated from time_unknown	0.700463	0.627683	0.358161
"eg78"	443	58.3024	22.8435	4.18525	814.032	0.499986	-0.653366	12068.5	8611.42	15859.1	22.7563	17.8048	59.439	194.5	20.3	4.62389	3.61778	12.0775	3.52833	8.54917		0.725008	0.661197	0.364753
				0.0559553

## Sheet: Kittiwake
From authors' dataset (received by email)
	BirdID	Bird	Type	Mass1..g.	Mass2..g.	Mass.avg.	Time.total	Time.equilibrium	Time.DLW	Inj.Vol..mL.	Molinj	O18.Background	H2.Background	X18OA..PPM.	X18OB..PPM.	X2HA..PPM.	X2HB..PPM.	X2..diff..O18	ko	kd	ko.kd	No	Body.Water..mL.	X..Body.Water	Nf	Nd	Nd.No	N	rCO2..mmol.h.	CO2..mL.h.	CO2..mL.g.h.	Energy..j..h	DEE.kJ.d	DEE.KJ.d.g	Exclusion	theFiles.i..x	Stage	Treatment	totalTime.y	propColcal	propFlycal	propSwimcal	propRestcal	propSoarcal	odbaFlycal	odbaColcal	odbaSwimcal	odbaRestcal	odbaSoarcal
1	bbows	bbo/ws	1-sample	450	429	439.5	78.75	1.66	77.09	0.5	0.0250281	1996.87	150.24	3288.54	2072.18	812.4	235.23	0.04	0.0368636	0.0266293	1.38432	12.5172	225.31	50.069	11.9318	12.8002	1.02261	12.2245	0.0581883	1303.42	2.96568	36013.4	864.322	1.9666	no	A56_bbows_14Jun21_S1.csv.csv	in	DLW	2.55972	0.0855128	0.314596	0.359088	0.167987	0.0728161	0.797431	0.296477	0.141337	0.170895	0.413848
2	beegs	bee/gs	2-sample	551	521	536	47.7	1.53	46.17	0.5	0.0250281	2001.46	151.77	3108.62	2271.14	727.35	367.91	0.12	0.0305915	0.0212153	1.44196	14.6073	262.932	47.719	13.8105	14.7294	1.00836	14.2089	0.0622436	1394.26	2.60122	38523.3	924.559	1.72492	no	A30_beegs_14Jun21_S1.csv.csv	in	DLW	1.4575	0.619592	0.213836	0.127311	0.0142939	0.0249666	0.798506	0.166752	0.196933	0.22039	0.204904
3	bgoys	bgo/ys	2-sample	504	488.2	496.1	50.95	1.62	49.33	0.5	0.0250281	1996.15	152.51	3202.47	2307.04	770.9	394.92	0.13	0.0274842	0.018983	1.44783	13.4047	241.284	47.8739	12.983	13.708	1.02263	13.1939	0.0524238	1174.29	2.36705	32445.7	778.697	1.56964	no	A69_bgoys_14Jun21_S1.csv.csv	in	DLW	1.56361	0.403091	0.174276	0.119559	0.268787	0.0342867	0.843114	0.146988	0.177366	0.120749	0.244455
4	bksorr	bks/orr	2-sample	430	455	442.5	57.87	1.7	56.17	0.5	0.0250281	1973.19	155.65	3328.31	2111.13	829.12	251.45	0.07	0.0406787	0.0347222	1.17155	11.9304	214.747	49.9413	12.6226	12.5848	1.05485	12.2765	0.0325473	729.06	1.64759	20143.9	483.455	1.09255	no	A51_bksorr_28Jun21_S1.csv.csv	in	DLW	1.80972	0.46462	0.146892	0.189563	0.154106	0.0448196	0.899314	0.0731729	0.182579	0.236963	0.443548
5	bsrww	bs/rww	2-sample	447	421	434	47.77	1.62	46.15	0.5	0.0250281	1999.99	151.56	3204.09	2462.9	768.6	462.03	0.19	0.0207141	0.0148831	1.39179	13.4294	241.729	54.0782	12.6469	13.7382	1.02299	13.0381	0.0353832	792.583	1.82623	21899.1	525.578	1.21101	no	NA	NA	NA	NA	NA	NA	NA	NA	NA	NA	NA	NA	NA	NA
6	bswyg	bs/wyg	2-sample	462	427	444.5	97.88	1.48	96.4	0.5	0.0250281	1980.58	146.07	3356.82	2031.6	840.74	203.51	0.03	0.0341797	0.0258595	1.32174	11.7468	211.443	45.7669	10.8557	12.2003	1.0386	11.3013	0.0434376	973.002	2.18898	26884	645.217	1.45156	no	A56_bswyg_20Jun21_S1.csv.csv	in	DLW	3.13111	0.390348	0.292938	0.134049	0.0911107	0.0915543	0.776262	0.070468	0.22048	0.215946	0.53797
7	errrs	err/rs	2-sample	425	459	442	67.25	1.52	65.73	0.5	0.0250281	1992.11	153.09	3274.02	2047.87	806.69	197.41	0.03	0.0476924	0.0409381	1.16499	12.6128	227.031	53.4191	13.6204	12.9682	1.02818	13.1166	0.0393046	880.422	1.9919	24326.1	583.825	1.32087	no	A26_errrs_15May21_S1.csv.csv	pl	DLW	2.10917	0.264981	0.1882	0.161728	0.334387	0.0507046	0.786536	0.10233	0.11294	0.114986	0.272036
9	eseoo	es/eoo	1-sample	416	389	402.5	43.75	1.66	42.09	0.5	0.0250281	1982.99	143.13	3362.01	2297.71	848.644	357.45	0.14	0.0350987	0.028304	1.24006	11.7231	211.016	50.7251	10.961	12.0124	1.02468	11.3421	0.0350961	786.153	1.95318	21721.4	521.314	1.29519	no	A61_eseoo_23May21_S1.csv.csv	pl	DLW	1.32194	0.729565	0.152553	0.0151292	0.0670309	0.0357218	0.76512	0.102973	0.258316	0.18443	0.299656
10	esero	es/ero	2-sample	430	488.7	459.35	50	1.77	48.23	0.5	0.0250281	1994.59	150.72	3337.05	2177.76	837.73	310.28	0.08	0.041296	0.0302671	1.36438	12.0427	216.769	50.4115	13.6852	12.3364	1.02438	12.864	0.0658607	1475.28	3.21167	40762	978.288	2.12972	no	A71_esero_20Jun21_S1.csv.csv	in	DLW	1.53583	0.427021	0.300416	0.12769	0.102188	0.042684	0.859643	0.110166	0.158687	0.177806	0.364256
11	eserr	es/err	2-sample	500	446	473	49.77	1.53	48.23	0.5	0.0250281	1997.41	151.59	3193.13	2319.51	761.14	411.26	0.14	0.0271935	0.0176908	1.53715	13.5237	243.426	48.6853	12.0618	13.9072	1.02836	12.7927	0.0570979	1278.99	2.704	35338.6	848.126	1.79308	no	A78_eserr_20Jun21_S1.csv.csv	in	DLW	1.52611	0.363851	0.324354	0.234256	0.0298507	0.0476884	0.825532	0.118569	0.168356	0.230068	0.336583
12	esgbg	es/gbg	1-sample	444	461	452.5	48.12	1.66	46.46	0.5	0.0250281	1968.25	152.56	3301.5	2337.44	818.796	411.3	0.16	0.0276374	0.0203567	1.35765	12.1266	218.279	49.1619	12.5895	12.7217	1.04907	12.3581	0.041739	934.954	2.0662	25832.8	619.987	1.37014	no	A56_esgbg_28Jun21_S1.csv.csv	in	DLW	1.47278	0.579593	0.24255	0.147492	0.00565824	0.0247077	0.857731	0.0817777	0.190077	0.275148	0.293111
13	esgyb	es/gyb	2-sample	422	458	440	39.05	1.47	37.58	0.5	0.0250281	1997.44	149.94	3267.08	2156.9	805.29	265.51	0.07	0.055202	0.0461699	1.19563	12.7349	229.228	54.3194	13.8197	12.9335	1.0156	13.2773	0.0539096	1207.57	2.74449	33365.3	800.767	1.81992	no	A62_esgyb_23May21_S1.csv.csv	pl	DLW	1.17028	0.533824	0.2338	0.101828	0.111322	0.0192262	0.777281	0.129082	0.135193	0.0642081	0.244871
14	esowg	es/owg	2-sample	435	390	412.5	56.67	1.65	55.02	0.5	0.0250281	1990.61	151.03	3218.69	2253.88	774.75	354.21	0.12	0.0279916	0.0203868	1.37302	13.1668	237.003	54.4834	11.8034	13.5907	1.03219	12.4851	0.0441132	988.137	2.39548	27302.2	655.253	1.58849	no	A54_esowg_28Jun21_S1.csv.csv	in	DLW	1.7575	0.651336	0.132764	0.157421	0.042042	0.0164375	0.866149	0.0898698	0.224447	0.285579	0.137388
15	esyby	es/yby	2-sample	482	487	484.5	54.23	1.63	52.6	0.5	0.0250281	1997.72	151.79	3177.5	2299.86	749.65	377.85	0.13	0.0258974	0.0184893	1.40067	13.7068	246.722	51.1872	13.8474	14.1797	1.0345	13.7771	0.0475365	1064.82	2.19777	29420.9	706.102	1.45738	no	A71_esyby_28Jun21_S1.csv.csv	in	DLW	1.67639	0.649213	0.110191	0.124772	0.0975973	0.018227	0.784361	0.0768579	0.201156	0.151433	0.316888
16	esyeo	es/yeo	2-sample	403	393	398	44.82	1.7	43.12	0.5	0.0250281	2000.36	152.13	3359.47	2231.97	850.94	326.59	0.1	0.0410409	0.0321846	1.27517	11.8948	214.107	53.1283	11.5984	12.1276	1.01957	11.7466	0.0477195	1068.92	2.68572	29534.2	708.82	1.78095	no	A56_esyeo_9May21_S1.csv.csv	pl	DLW	1.35583	0.418357	0.236837	0.28109	0.00983405	0.0538824	0.815197	0.186281	0.281887	0.347625	0.361902
17	geegs	gee/gs	2-sample	428	423	425.5	53.7	1.57	52.13	0.5	0.0250281	1998.33	153.02	3283.72	2111.28	809.3	241.93	0.05	0.0466466	0.0383419	1.2166	12.5785	226.412	52.9001	12.4301	12.915	1.02675	12.5043	0.0470006	1052.81	2.4743	29089.2	698.142	1.64076	no	A61_geegs_9May21_S1.csv.csv	pl	DLW	1.65833	0.410553	0.258291	0.199665	0.0475712	0.0839196	0.720677	0.110162	0.263917	0.226407	0.437768
18	ggrgs	ggr/gs	2-sample	447	437	442	41.1	1.57	39.53	0.5	0.0250281	1979.04	154.14	3316.09	2425.53	824.49	466.1	0.18	0.0277437	0.0193488	1.43387	12.0919	217.654	48.6921	11.8201	12.6436	1.04563	11.956	0.0468667	1049.81	2.37514	29006.3	696.152	1.57501	no	A35_ggrgs_24Jun21_S1.csv.csv	in	DLW	1.23889	0.534305	0.142825	0.250897	0.0251121	0.046861	0.81224	0.0874693	0.235386	0.176848	0.227066
19	gkrbrs	gkr/brs	2-sample	420	409	414.5	65.18	2.13	63.05	0.5	0.0250281	1949.95	132.33	3407.14	2178.14	869.53	300.35	0.1	0.029407	0.0234538	1.25383	11.0934	199.682	47.5434	10.8017	11.4954	1.03623	10.9476	0.0297715	666.881	1.60888	18425.9	442.222	1.06688	no	A49_gkrbrs_15May21_S1.csv.csv	pl	DLW	2.04111	0.630648	0.155689	0.00680457	0.167392	0.0394665	0.883302	0.110193	0.15236	0.127769	0.2847
20	gksgyy	gks/gyy	1-sample	490	450	470	58.32	1.66	56.66	0.5	0.0250281	2002.99	150.18	3202.11	2212.13	769.76	336.71	0.09	0.0308206	0.0211863	1.45474	13.4853	242.735	49.5377	12.3831	13.6818	1.01457	12.9342	0.0582682	1305.21	2.77704	36062.9	865.509	1.84151	no	A73_gksgyy_28Jun21_S1.csv.csv	in	DLW	1.81333	0.177849	0.178462	0.162837	0.443781	0.0370711	0.854074	0.132317	0.268583	0.163456	0.389817
21	goyygs	goy/ygs	2-sample	453	450	451.5	48.73	1.72	47.02	0.5	0.0250281	1988.59	150.52	3258.72	2258.47	800.86	343.99	0.12	0.0329438	0.0257856	1.2776	12.7301	229.142	50.5833	12.6444	13.0334	1.02382	12.6873	0.0416761	933.545	2.06765	25793.8	619.052	1.3711	no	A62_goyygs_28Jun21_S1.csv.csv	in	DLW	1.49278	0.561407	0.171195	0.145515	0.0945292	0.0273539	0.83138	0.0702953	0.20645	0.1748	0.25571
22	gseoy	gs/eoy	2-sample	437	432	434.5	47.47	1.52	45.95	0.5	0.0250281	1992.11	149.73	3350.44	2262.93	841.24	355.2	0.12	0.0350938	0.026411	1.32876	11.9018	214.233	49.0236	11.7643	12.2559	1.02975	11.8331	0.0475063	1064.14	2.44911	29402.2	705.653	1.62406	no	A61_gseoy_20Jun21_S1.csv.csv	in	DLW	1.45056	0.490425	0.228265	0.146496	0.0511298	0.0836844	0.871102	0.088462	0.192939	0.239449	0.297296
23	gswee	gs/wee	2-sample	520	514	517	48.65	1.53	47.12	0.5	0.0250281	2039.42	157.36	3196.8	2251.7	765.18	365.08	0.09	0.0359957	0.0227881	1.57958	13.9716	251.488	48.3631	13.8088	13.9466	0.998214	13.8902	0.0863226	1933.63	3.74009	53426.1	1282.23	2.48013	no	A25_gswee_14Jun21_S1.csv.csv	in	DLW	1.48944	0.280492	0.279187	0.362738	0.0289071	0.0486759	0.922115	0.14875	0.14254	0.167053	0.291421
24	gysokr	gys/okr	2-sample	444	438	441	56.38	1.72	54.67	0.5	0.0250281	2001.12	151.06	3284.56	2324.28	815.2	398.97	0.14	0.0252281	0.0180262	1.39953	12.5976	226.756	51.0713	12.426	12.7619	1.01304	12.5118	0.0419648	940.012	2.13155	25972.5	623.341	1.41347	no	A49_gysokr_20Jun21_S1.csv.csv	in	DLW	1.74806	0.706023	0.117114	0.0955029	0.0451295	0.0362307	0.767935	0.106381	0.163304	0.196468	0.236166
25	obbrs	obb/rs	2-sample	413	401	407	45.03	1.58	43.45	0.5	0.0250281	1971.89	137.94	3339.31	2402.41	826.38	422.24	0.18	0.0265978	0.0203548	1.30671	11.8229	212.813	51.5286	11.4781	12.3112	1.04129	11.6505	0.0335319	751.114	1.84549	20753.3	498.079	1.22378	no	A49_obbrs_23May21_S1.csv.csv	pl	DLW	1.36833	0.763297	0.139464	0.0651644	0.00669915	0.0253756	0.771267	0.103729	0.311415	0.113879	0.241049
26	osroe	os/roe	2-sample	431	429	430	41.35	1.52	39.83	0.5	0.0250281	1953.14	132.84	3313.6	2169.31	818.02	277.87	0.1	0.0461803	0.0389813	1.18468	11.8839	213.911	49.6313	11.8275	12.37	1.0409	11.8557	0.0382075	855.849	1.99035	23647.1	567.53	1.31984	no	A54_osroe_23May21_S1.csv.csv	pl	DLW	1.24583	0.495875	0.239911	0.169454	0.0428094	0.0519509	0.819975	0.131171	0.12903	0.149929	0.133581
27	oswwr	os/wwr	1-sample	466	478	472	49.07	1.66	47.41	0.5	0.0250281	1998.42	151.83	3253.97	2173.57	795.344	310.71	0.08	0.0415447	0.0295029	1.40816	12.8781	231.806	49.7439	13.2083	13.1718	1.0228	13.0432	0.0731986	1639.65	3.47383	45303.5	1087.28	2.30357	no	A69_oswwr_28Jun21_S1.csv.csv	in	DLW	1.50333	0.399113	0.259793	0.224501	0.0742794	0.0423134	0.788333	0.128427	0.172469	0.223066	0.355981
28	rkbyys	rkb/yys	2-sample	478	448	463	50.2	1.92	48.28	0.5	0.0250281	1998.63	152.38	3178.98	2544.91	758.6	506.09	0.21	0.0159564	0.0111585	1.42998	13.7002	246.603	51.5906	12.8389	13.9836	1.02068	13.2695	0.0297201	665.73	1.43786	18394.1	441.459	0.953474	no	A69_rkbyys_9May21_S1.csv.csv	pl	DLW	1.53306	0.7052	0.0719333	0.0355137	0.148759	0.0385939	0.765552	0.107263	0.219683	0.192481	0.282669
29	rrows	rro/ws	2-sample	385	412	398.5	47	1.53	45.47	0.5	0.0250281	1973.25	137.53	3518.54	2227.9	926.27	322.3	0.11	0.0396576	0.0319204	1.24239	10.4592	188.265	48.9001	11.1914	10.7424	1.02708	10.8253	0.0381646	854.886	2.14526	23620.5	566.892	1.42257	no	A71_rrows_15May21_S1.csv.csv	pl	DLW	1.4325	0.536552	0.194105	0.0948226	0.142525	0.0319953	0.713238	0.115155	0.106042	0.233105	0.211905
30	rsbgb	rs/bgb	2-sample	476	428	452	46.67	1.45	45.22	0.5	0.0250281	1991.75	150.91	3136.02	2493.65	742.09	475.27	0.2	0.0182261	0.0132753	1.37294	14.133	254.394	53.4442	12.7064	14.3402	1.01466	13.4197	0.0308681	691.446	1.52975	19104.6	458.512	1.01441	no	A44_rsbgb_14Jun21_S1.csv.csv	in	DLW	1.42389	0.810183	0.0548186	0.032579	0.0778385	0.0245806	0.823504	0.0848022	0.230823	0.207358	0.084926
31	rsbge	rs/bge	2-sample	412	456	434	41.25	1.57	39.68	0.5	0.0250281	1966.85	137.06	3392.66	2222.2	857.82	319.29	0.11	0.0433396	0.0346499	1.25079	11.3378	204.081	49.5343	12.5473	11.7581	1.03707	11.9426	0.0473753	1061.21	2.44518	29321.1	703.708	1.62145	no	A73_rsbge_15May21_S1.csv.csv	pl	DLW	1.24444	0.483705	0.224554	0.0412946	0.200446	0.05	0.837045	0.190831	0.170141	0.147905	0.452169
32	rsoyw	rs/oyw	2-sample	471	440	455.5	49.4	1.53	47.87	0.5	0.0250281	1974.11	154.05	3264.53	2482.93	798.37	515.71	0.2	0.0194421	0.0120645	1.61152	12.5298	225.537	47.8847	11.7038	13.1553	1.04992	12.1168	0.0421128	943.326	2.07097	26064.1	625.538	1.3733	no	A25_rsoyw_24Jun21_S1.csv.csv	in	DLW	1.51583	0.579623	0.0868609	0.0833791	0.214953	0.0351842	0.768653	0.0797809	0.186284	0.133392	0.15034
33	rwobs	rwo/bs	2-sample	470	452	461	54.15	1.55	52.6	0.5	0.0250281	1995.5	151.05	3376	2242.82	866.38	375.06	0.11	0.0326901	0.0220728	1.48101	11.7102	210.784	44.8476	11.2605	11.847	1.01168	11.4854	0.0571112	1279.29	2.77503	35346.8	848.323	1.84018	no	A25_rwobs_28Jun21_S1.csv.csv	in	DLW	1.67278	0.477084	0.288608	0.188808	0	0.0454998	0.799735	0.0768924	0.236178	NA	0.276465
34	wbgrs	wbg/rs	2-sample	503	448	475.5	67.45	1.53	65.92	0.5	0.0250281	1979.66	157.49	3186.68	2243.52	764.96	363.67	0.12	0.0230667	0.0163928	1.40713	13.3973	241.151	47.9425	11.931	13.9547	1.04161	12.6642	0.0393866	882.259	1.85543	24376.8	585.043	1.23038	no	A69_wbgrs_20Jun21_S1.csv.csv	in	DLW	2.11722	0.673314	0.173314	0.0840987	0.0397533	0.0295198	0.847972	0.0957108	0.321209	0.223039	0.182274
35	wgebs	wge/bs	1-sample	461	450	455.5	45.75	1.66	44.09	0.5	0.0250281	1998.37	149.69	3264.77	2530.91	800.674	491.22	0.21	0.0196459	0.0146285	1.34299	12.7675	229.816	49.8516	12.4615	13.0204	1.01981	12.6145	0.0293144	656.643	1.44159	18143.1	435.433	0.955946	no	A74_wgebs_28Jun21_S1.csv.csv	in	DLW	1.39333	0.791866	0.0502392	0.0183413	0.112241	0.0273126	0.907227	0.0734254	0.220636	0.158358	0.325351
36	wkgwys	wkg/wys	2-sample	471	448	459.5	57.05	1.55	55.5	0.5	0.0250281	1955.09	151.63	3221.49	2174.72	781.31	320	0.1	0.0315674	0.0237675	1.32818	12.7684	229.832	48.7965	12.1436	13.4618	1.0543	12.456	0.044919	1006.19	2.18974	27800.9	667.222	1.45206	no	A39_wkgwys_14Jun21_S1.csv.csv	in	DLW	1.76889	0.63191	0.218593	0.0950063	0.0270101	0.0274812	0.82977	0.122519	0.365847	0.38283	0.166641
37	wksbow	wks/bow	1-sample	553	491.8	522.4	71.78	1.66	70.13	0.5	0.0250281	1993.93	151.53	3065.98	2148.38	702.602	297.36	0.07	0.0276274	0.0189576	1.45732	15.0868	271.562	49.1071	13.4157	15.3857	1.01981	14.2512	0.0577833	1294.35	2.47769	35762.8	858.307	1.64301	no	A59_wksbow_14Jun21_S1.csv.csv	in	DLW	2.25972	0.546159	0.215857	0.123294	0.0805163	0.0341733	0.925526	0.113915	0.206943	0.194646	0.306115
38	wsrgb	ws/rgb	1-sample	481	520	500.5	52.9	1.66	51.24	0.5	0.0250281	1999.33	151.67	3221.56	2146.95	779.354	297.27	0.07	0.0412491	0.0285133	1.44666	13.2299	238.139	49.509	14.301	13.5046	1.02077	13.7655	0.0819337	1835.31	3.66696	50709.7	1217.03	2.43164	no	A59_wsrgb_20Jun21_S1.csv.csv	in	DLW	1.63111	0.315906	0.396628	0.228883	0.00817439	0.0504087	0.838684	0.0969446	0.221673	0.346609	0.357217
39	wsrgg	ws/rgg	2-sample	435	452	443.5	40.87	2.18	38.68	0.5	0.0250281	1972.81	140.74	3249.09	2143.48	797.42	259.77	0.08	0.0520117	0.044149	1.17809	12.6691	228.043	52.4237	13.1627	12.9076	1.01883	12.9159	0.045335	1015.5	2.28975	28058.4	673.401	1.51838	no	A56_wsrgg_23May21_S1.csv.csv	pl	DLW	1.22944	0.475599	0.223452	0.199729	0.0607772	0.0404428	0.901153	0.106241	0.10515	0.229546	0.288013
40	wsyeb	ws/yeb	2-sample	428	418	423	42.67	1.82	40.85	0.5	0.0250281	1975.55	135.73	3266.69	2146.79	793.29	266.13	0.08	0.049454	0.0396062	1.24864	12.5228	225.411	52.6661	12.2289	12.8906	1.02937	12.3758	0.0556114	1245.7	2.94491	34418.6	826.046	1.95283	no	A44_wsyeb_23May21_S1.csv.csv	pl	DLW	1.28944	0.412107	0.265403	0.096941	0.17514	0.0504093	0.843772	0.139045	0.100626	0.122293	0.232961
41	wwwbs	www/bs	2-sample	370	452.8	411.4	42.72	1.68	41.03	0.5	0.0250281	1972.59	143.63	3569.02	2137.47	952.56	256.65	0.08	0.055328	0.0479653	1.1535	10.1233	182.219	49.2484	12.3873	10.4736	1.0346	11.2553	0.0365321	818.319	1.98911	22610.1	542.643	1.31902	no	A44_wwwbs_15May21_S1.csv.csv	pl	DLW	1.29028	0.357804	0.26071	0.271259	0.0648009	0.0454252	0.694832	0.132397	0.149917	0.198635	0.245819
42	wyobs	wyo/bs	2-sample	443	418	430.5	49.28	1.53	47.75	0.5	0.0250281	1992.66	148.47	3295.99	2277.96	817.7	376.062	0.13	0.0318149	0.0225881	1.40848	12.4051	223.293	50.4047	11.7038	12.665	1.02095	12.0545	0.0518367	1161.14	2.69719	32082.4	769.977	1.78856	no	A70_wyobs_20Jun21_S1.csv.csv	in	DLW	1.51167	0.534914	0.295847	0.112459	0.0159868	0.0407938	0.947213	0.100103	0.235484	0.209018	0.297209
43	yebbs	yeb/bs	2-sample	433	435	434	54.35	1.45	52.9	0.5	0.0250281	1974.4	155.59	3419.17	2360.6	882.69	429.74	0.16	0.0249404	0.0184381	1.35266	11.1886	201.394	46.5113	11.239	11.6546	1.04165	11.2138	0.0338076	757.29	1.74491	20923.9	502.174	1.15708	no	A62_yebbs_24Jun21_S1.csv.csv	in	DLW	1.68028	0.619111	0.168292	0.115722	0.069433	0.0274426	0.837159	0.0868306	0.233263	0.182556	0.222758
44	ygbrs	ygb/rs	2-sample	423	420	421.5	53.92	1.52	52.4	0.5	0.0250281	2019.24	150.99	3410.43	2286.71	876.77	383.37	0.12	0.0314682	0.0217342	1.44786	11.6197	209.154	49.4455	11.536	11.6761	1.00486	11.5778	0.052674	1179.9	2.79928	32600.6	782.414	1.85626	no	A74_ygbrs_20Jun21_S1.csv.csv	in	DLW	1.66528	0.413178	0.142619	0.414679	0.00250209	0.0270225	0.924851	0.100322	0.169145	0.253143	0.275158
45	yogys	yog/ys	2-sample	498	470	484	43.77	1.48	42.28	0.5	0.0250281	1993.1	150.29	3204.41	2455.09	771.37	468.76	0.19	0.0227964	0.0157965	1.44312	13.3495	240.29	48.2511	12.5975	13.6487	1.02241	12.9735	0.0424311	950.456	1.96375	26261.1	630.266	1.3022	no	A74_yogys_24Jun21_S1.csv.csv	in	DLW	1.32722	0.629552	0.122436	0.129134	0.0902051	0.0286731	0.799912	0.111818	0.20024	0.207667	0.315002
46	yrews	yre/ws	2-sample	482	459	470.5	46.35	1.55	44.8	0.5	0.0250281	1974.18	156.43	3176.49	2348.84	752.87	405.76	0.16	0.0260265	0.0194684	1.33686	13.45	242.1	50.2283	12.8068	14.2132	1.05675	13.1284	0.0398482	892.599	1.89713	24662.5	591.9	1.25802	no	A61_yrews_28Jun21_S1.csv.csv	in	DLW	1.41583	0.479302	0.169315	0.247008	0.063763	0.0406121	0.913819	0.111411	0.226633	0.210755	0.300196
47	ysbeo	ys/beo	1-sample	430	443	436.5	43.42	1.66	41.76	0.5	0.0250281	2000.07	150.7	3331.76	2345.41	833.72	411.31	0.15	0.0323189	0.0230713	1.40083	12.1404	218.526	50.8201	12.506	12.4086	1.02209	12.3232	0.0530787	1188.96	2.72385	32851	788.425	1.80624	no	A26_ysbeo_20Jun21_S1.csv.csv	in	DLW	1.31472	0.445806	0.247623	0.287555	0.00126769	0.0177477	0.883679	0.106602	0.165509	0.677168	0.11776
48	ysbry	ys/bry	2-sample	417	391	404	42.18	1.52	40.67	0.5	0.0250281	1967.13	136.81	3337.06	2188.42	829.27	293.7	0.1	0.0448291	0.03651	1.22786	11.8013	212.423	50.9408	11.0643	12.2395	1.03714	11.4328	0.0431824	967.286	2.39427	26726.1	641.427	1.58769	no	A70_ysbry_23May21_S1.csv.csv	pl	DLW	1.27667	0.585727	0.244778	0.04047	0.0976936	0.0313316	0.844706	0.1275	0.310666	0.185713	0.293915
49	ysgeo	ys/geo	1-sample	500	460	480	70.18	1.66	68.53	0.5	0.0250281	1986.38	150.03	3180.5	2086.93	759.1	253.81	0.05	0.0361088	0.0258247	1.39823	13.5421	243.758	48.7515	12.4573	13.9183	1.02778	12.9997	0.0622547	1394.5	2.90522	38530.2	924.724	1.92651	no	A30_ysgeo_28Jun21_S1.csv.csv	in	DLW	2.20806	0.346459	0.31916	0.199648	0.0963643	0.0383696	0.956238	0.123304	0.210075	0.197279	0.381946
50	ysrog	ys/rog	2-sample	405	396	400.5	44.43	1.65	42.78	0.5	0.0250281	1964.69	136.78	3395.07	2299.42	876.2	369.58	0.15	0.0339474	0.0270128	1.25671	11.3015	203.427	50.229	11.0491	11.4606	1.01408	11.1753	0.0354217	793.447	1.98114	21922.9	526.151	1.31373	no	A51_ysrog_15May21_S1.csv.csv	pl	DLW	1.35056	0.566845	0.219868	0.136158	0.0399013	0.0372275	0.738506	0.118798	0.180524	0.154194	0.255321
51	ysyee	ys/yee	2-sample	430	420	425	68.87	2.5	66.37	0.5	0.0250281	1956.04	137.19	3352.42	2055.15	845.37	211.06	0.05	0.0398612	0.0340588	1.17036	11.5775	208.395	48.464	11.307	11.9673	1.03367	11.4423	0.0295342	661.566	1.55663	18279.1	438.698	1.03223	no	A54_ysyee_15May21_S1.csv.csv	pl	DLW	2.16167	0.393858	0.236058	0.223978	0.0925212	0.0535852	0.851852	0.143078	0.149447	0.170583	0.170248
						0.0722521
From thesis table
Kristianson's kittiwakes		ODBA/d		Mass	DEE (kJ/d)	DEE (kJ/d/g)
521	2012	607366	F	362	1144	3.16022	0.281188
527	2012	1020222	F	324	1319	4.07099	0.472325
529	2012	916433	F	336
539	2012	1039893	F	333	1254	3.76577	0.481432
519	2012	380108	M	390	1240	3.17949	0.175976
522	2012	542851	M	380	1194	3.14211	0.25132
532	2012	576230	M	399	1205	3.02005	0.266773
536	2012	734696	M	361	1198	3.31856	0.340137
[truncated: 18 more columns]

## Sheet: LynxHareSquirrel
Digitized from thesis
Red Squirrel	ODBA/d	DEE-Mass Residuals		Snowshoe Hare	ODBA/d	DEE-Mass Residuals		Canada Lynx	ODBA/d	DEE-Mass Residuals
	265251	172.848			73250	-14.7			8176.47	6373.24
	101544	85.4304			77250	132.4			9815.13	-440.141
	184942	21.8543			78250	299			10168.1	-1654.93
	313127	43.0463			86000	63.7			11151.3	880.283
	481467	50.9933			97000	29.4			12689.1	-862.675
	483012	-19.2053			103250	0			13773.1	-1654.93
	320849	23.1788			106000	220.6			14277.3	-862.675
	205019	4.63578			99500	470.6			14126	-4295.78
	231274	-16.5563			108250	696.1
	232819	-36.4239			116500	509.8
	186486	-50.9933			129000	88.4
	158687	-39.0728			132000	-186.3
	178764	-29.8013			126750	-289.2
	198386	-25.8278			123750	-142.2
	200386	-48.3444			125750	-34.3
	199386	-37.086			119750	24.5
					110000	132.4
					110750	-4.9
					105250	-102.9
					109250	-132.4
					114500	-142
					113500	-147.1
					113500	78.4

[truncated: 3 more sheets: Boobies, Polar Bear, Seal]
